# Supplementary material for: Habitat-Specific Patterns of Tick-Borne Pathogens in Urban and Suburban Landscapes
Source: Pathogens. 2026 Apr 1;15(4):376. doi: 10.3390/pathogens15040376 (PMC13119425; doi:10.3390/pathogens15040376)
Supplement: Supplementary file 1 [file pathogens-15-00376-s001.zip]

Archive with 2 entries (2 files):
- pathogens-4209368-Supplementary Material S1.pdf
- pathogens-4209368-Table S1.pdf
